# Supplementary material for: The Potential Effect of Bualuang (White Nelumbo nucifera Gaertn.) Extract on Sperm Quality and Metabolomic Profiles in Mancozeb-Induced Oxidative Stress in Male Rats
Source: Life (Basel). 2024 Dec 24;15(1):6. doi: 10.3390/life15010006 (PMC11767100; doi:10.3390/life15010006)
Supplement: Supplementary file 1 [file life-15-00006-s001.zip]

Archive with 1 entries (1 files):
- life-3351818-supplementary.pdf
